# Supplementary material for: Control of Grain Shape and Size in Rice by Two Functional Alleles of OsPUB3 in Varied Genetic Background
Source: Plants (Basel). 2022 Sep 27;11(19):2530. doi: 10.3390/plants11192530 (PMC9571118; doi:10.3390/plants11192530)
Supplement: Supplementary file 1 [file plants-11-02530-s001.zip › Tables S1 and S2.xlsx]

## Sheet: Table S1
Table S1 Four yield traits and heading date in ZH161, the transgenic-negative control, and knockout mutants of OsPUB3.
Population	n	No. of panicles per plant				No. of spikelets per panicle				No. of grains per panicle				Grain yield per plant (g)				Heading date (d)
		Mean ± SD	D1a	D2b		Mean ± SD	D1	D2		Mean ± SD	D1	D2		Mean ± SD	D1	D2		Mean ± SD	D1	D2
ZH161	30	11.1±3.0				131.7±19.2				127.6±19.2				28.12±8.03				83.2±2.0
CKZH161	30	13.9±3.3				113.8±14.5				104.9±15.5				29.94±8.66				83.6±1.1
KO-ZH-1a	30	12.4±2.7	1.3*c	-1.5*		132.0±16.8	0.3	18.2****		123.0±15.8	-4.6	18.1****		29.49±7.59	1.37	-0.46		82.8±2.1	-0.4	-0.8*
KO-ZH-1b	30	12.5±2.5	1.5*	-1.4*		144.1±17.3	12.4**	30.2****		134.6±15.9	7	29.7****		33.87±8.68	5.76**	3.93*		81.2±1.5	-2.1****	-2.4****
KO-ZH-2a	30	12.5±3.1	1.4*	-1.4*		129.5±23.2	-2.2	15.7**		109.7±22.2	-17.9***	4.8		26.61±8.01	-1.51	-3.34		82.4±1.4	-0.8*	-1.2***
KO-ZH-2b	30	11.6±2.9	0.5	-2.3**		133.7±27.5	2	19.9***		119.3±30.5	-8.3	14.4*		25.85±8.39	-2.27	-4.10*		84.4±1.9	1.2*	0.8*
KO-ZH-3a	30	12.2±2.7	1.1	-1.7*		123.6±14.2	-8.1*	9.7**		116.3±13.5	-11.3**	11.4**		27.28±6.99	-0.84	-2.66		84.2±1.8	1.0*	0.6
KO-ZH-3b	30	13.4±2.9	2.3**	-0.5		125.0±15.4	-6.7*	11.1**		115.8±13.6	-11.8**	10.9**		29.93±6.74	1.81	-0.01		83.2±1.9	0	-0.4
aD1, increase or decrease over ZH161
bD2, increase or decrease over CKZH161
c*, P < 0.05; **, P < 0.01; ***, P < 0.001; ****, P < 0.0001

## Sheet: Table S2
Table S2 Primers used in this study
Name	Forward primer (5'−3')	Reverse primer (5'−3')	Purpose
3900-seq	CCAATCGTCGCAATCACTCC	CCCTTTCCAGCCAATGCATC	Sequencing
3900-cri	TGTGTGCGTCCGACGGGGAGCTGCTC	AAACGAGCAGCTCCCCGTCGGACGCA	Vector construction
3900-oe	ATCCTCTAGAGTCGATTCCAGCTCTCAACCAACTCG	GAGCCCTGGCATGCCTCACCATTATCTCTCGGAGC	Vector construction
Hyg	GTTTATCGGCACTTTGCATCG	GGAGCATATACGCCCGGAGT	Transgene detection
Neo	ACAACTTAATAACACATTGCGGACGTT	AATCCCACTATCCTTCGCAAGACCT	Transgene detection
3900-cri-seq	GCCTCGAGATGGACGCGAAC	TCTGGCTCTTCGTCGGT	Mutation detection
